# Supplementary material for: Comparative chloroplast genome analyses of Oxytropis DC. species: new insights into genome evolution and phylogenomic implications
Source: Front Plant Sci. 2025 Aug 28;16:1645582. doi: 10.3389/fpls.2025.1645582 (PMC12423452; doi:10.3389/fpls.2025.1645582)
Supplement: Supplementary file 1 [file DataSheet1.zip]

Archive with 9 entries (8 files):
- Supplementary Material/
- Supplementary Material/Captions for the Supplementary Material files.docx
- Supplementary Material/Figure S1.jpg
- Supplementary Material/Figure S2.jpg
- Supplementary Material/Figure S3.jpg
- Supplementary Material/Figure S4.jpg
- Supplementary Material/Table S1.xlsx
- Supplementary Material/Table S2.xls
- Supplementary Material/Table S3-S4.xlsx
