# Supplementary material for: Comparative chloroplast genome analyses of Oxytropis DC. species: new insights into genome evolution and phylogenomic implications
Source: Front Plant Sci. 2025 Aug 28;16:1645582. doi: 10.3389/fpls.2025.1645582 (PMC12423452; doi:10.3389/fpls.2025.1645582)
Supplement: Supplementary file 1 [file DataSheet1.zip › Supplementary Material/Table S1.xlsx]

## Sheet: Table S1
Table S1. All of the 46 chloroplast genome sequences of Oxytropis and its related taxa used for phylogenetic analyses.
Species	GenBank accession numbers	In/Out group
Oxytropis aciphylla Ledeb. 1	PV684027	Ingroup
Oxytropis aciphylla Ledeb. 2	MW794135	Ingroup
Oxytropis arctobia Bunge	MT409175	Ingroup
Oxytropis bicolor Bunge 1	PV684034	Ingroup
Oxytropis bicolor Bunge 2	MN255323	Ingroup
Oxytropis ciliata Turcz.	PV684026	Ingroup
Oxytropis chiliophylla Royle ex Benth.	PV694277	Ingroup
Oxytropis coerulea (Pall.) DC.	PV684031	Ingroup
Oxytropis daqingshanica Y.Z.Zhao & Zong Y. Zhu	PV694279	Ingroup
Oxytropis diversifolia E. Peter 1	PV684028	Ingroup
Oxytropis diversifolia E. Peter 2	MT780271	Ingroup
Oxytropis falcata Bunge	OR491708	Ingroup
Oxytropis filiformis DC.	PV684033	Ingroup
Oxytropis glabra DC.	MW349014	Ingroup
Oxytropis hirta Bunge	PV684032	Ingroup
Oxytropis holanshanensis H. C. Fu	PV694276	Ingroup
Oxytropis latibracteata Jurtzev	PV694278	Ingroup
Oxytropis microphylla (Pall.) DC.	PV684029	Ingroup
Oxytropis myriophylla (Pall.) DC.	OR911498	Ingroup
Oxytropis neimonggolica C. W. Chang & Y. Z. Zhao	PV684030	Ingroup
Oxytropis ochrantha Turcz.	PV684024	Ingroup
Oxytropis oxyphylla (Pall.) DC.	PV684036	Ingroup
Oxytropis proboscidea Bunge	PV694280	Ingroup
Oxytropis racemosa Turcz.	PV684037	Ingroup
Oxytropis sericopetala Prain ex C. E. C. Fisch.	PV684035	Ingroup
Oxytropis splendens Douglas	MT409174	Ingroup
Oxytropis squammulosa DC.	PV684025	Ingroup
Astragalus gummifer Labill.	NC_047251	Ingroup
Astragalus leucocephalus Benth.	OR537963	Ingroup
Astragalus oxyglottis Steven ex M.Bieb.	NC_077543	Ingroup
Astragalus muliensis Hand. -Mazz.	OR491696	Ingroup
Astragalus odoratus Lam.	LC764837	Ingroup
Astragalus vulpinus Willd.	ON550390	Ingroup
Astragalus tumbatsica C.Marquand & Airy Shaw	OR491699	Ingroup
Astragalus floridus Podlech	OR491695	Ingroup
Astragalus mesoleios Boiss. & Hohen.	LC764836	Ingroup
Astragalus iranicus Bunge	LC764834	Ingroup
Carmichaelia australis R.Br.	MF597719	Ingroup
Lessertia frutescens (L.) Goldblatt & J.C.Manning	MF286764	Ingroup
Phyllolobium chinense Fisch.	MZ221114	Ingroup
Sphaerophysa salsula (Pall.) DC.	MW122834	Ingroup
Alhagi sparsifolia Shap. ex Kelleret Shap.	ON550414	Outgroup
Caragana arborescens Lam.	MT211962	Outgroup
Chesneya acaulis (Baker) Popov	MW053403	Outgroup
Corethrodendron multijugum (Maxim.) B. H. Choi & H. Ohashi	OP748243	Outgroup
Tibetia liangshanensis P. C. Li	MF193597	Outgroup
