# Supplementary material for: Comparative chloroplast genome analyses of Oxytropis DC. species: new insights into genome evolution and phylogenomic implications
Source: Front Plant Sci. 2025 Aug 28;16:1645582. doi: 10.3389/fpls.2025.1645582 (PMC12423452; doi:10.3389/fpls.2025.1645582)
Supplement: Supplementary file 1 [file DataSheet1.zip › Supplementary Material/Table S2.xls]

## Sheet: Table S2
Table S2. The nucleotide diversity (Pi) values of 253 homologous loci in 25 cp genomes of Oxytropis.
Order	Region	Length (bp)	Aligned length (bp)	Nucleotide diversity (Pi)
1	trnH-GUG	74	74	0
2	trnH-GUG-psbA	259-336	350	0.0101473
3	psbA	1062	1062	0.00129316
4	psbA-trnK-UUU	298-315	319	0.0039774
5	3'-trnK-UUU	35	35	0
6	3'-trnK-UUU-matK	238-249	249	0.00313725
7	matK	1521	1521	0.00275258
8	matK-5'-trnK-UUU	721-728	730	0.00214815
9	5'-trnK-UUU	37	37	0
10	5'-trnK-UUU-rbcL	820-902	1004	0.00540518
11	rbcL	1428-1431	1431	0.00394024
12	rbcL-atpB	821-836	864	0.00239274
13	atpB	1476	1476	0.00346432
14	atpB-atpE	22	22	0.0069697
15	atpE	402	402	0.000961857
16	atpE-trnM-CAU	100-102	103	0.0068
17	trnM-CAU	73	73	0
18	trnM-CAU-trnV-UAC	202-236	282	0.00350168
19	5'-trnV-UAC	38-39	39	0.00403509
20	trnV-UAC intron	590-608	610	0.00151051
21	3'-trnV-UAC	35	35	0
22	trnV-UAC-ndhC	290-295	296	0.00294253
23	ndhC	363	363	0.000661157
24	ndhC-ndhK	42	42	0
25	ndhK	684-690	690	0.00214425
26	ndhK-ndhJ	135-139	139	0.00883951
27	ndhJ	477	477	0.00338225
28	ndhJ-trnF-GAA	387-748	779	0.0172849
29	trnF-GAA	73	73	0.0030137
30	trnF-GAA-trnL-UAA	106-109	109	0.0126984
31	3'-trnL-UAA	50	50	0.0016
32	trnL-UAA intron	529-551	576	0.00217557
33	5'-trnL-UAA	35	35	0
34	trnL-UAA-trnT-UGU	1092-1173	1428	0.0108123
35	trnT-UGU	73	73	0
36	trnT-UGU-rps4	213-219	226	0.00438185
37	rps4	606	606	0.00238724
38	rps4-trnS-GGA	220-225	225	0.0109091
39	trnS-GGA	88	88	0.00174242
40	trnS-GGA-ycf3	238-250	250	0.00323404
41	ycf3 exon1	115	115	0.00289855
42	ycf3 intron1	716-722	724	0.00157796
43	ycf3 exon2	230	230	0.00191304
44	ycf3 intron2	692-746	760	0.00680639
45	ycf3 exon3	153	153	0.00348584
46	ycf3-psaA	850-883	929	0.00595888
47	psaA	2274	2274	0.00153621
48	psaA-psaB	25	25	0
49	psaB	2205	2205	0.00100076
50	psaB-rps14	178-288	300	0.010303
51	rps14	303	303	0.00545655
52	rps14-trnfM-CAU	164-187	187	0.00235772
53	trnfM-CAU	74	74	0
54	trnfM-CAU-trnG-GCC	85-130	142	0.0185185
55	trnG-GCC	71	71	0
56	trnG-GCC-psbZ	492-536	599	0.00502778
57	psbZ	189	189	0.0015873
58	psbZ-trnS-UGA	337-352	368	0.00427711
59	trnS-UGA	89	89	0
60	trnS-UGA-psbC	207-212	212	0.00634304
61	psbC	1422	1422	0.00177215
62	psbD	1062	1062	0.000376648
63	psbD-trnT-GGU	1314-1356	1430	0.00632273
64	trnT-GGU	72	72	0.00212963
65	trnT-GGU-trnE-UUC	447-479	502	0.0138399
66	trnE-UUC	73	73	0
67	trnE-UUC-trnY-GUA	60-65	65	0.00266667
68	trnY-GUA	84	84	0
69	trnY-GUA-trnD-GUC	404-419	435	0.00877464
70	trnD-GUC	74	74	0.00522523
71	trnD-GUC-psbM	390-412	461	0.00579088
72	psbM	105	105	0.00552381
73	psbM-petN	596-891	921	0.0187529
74	petN	90	90	0
75	petN-trnC-GCA	816-953	985	0.00341463
76	trnC-GCA	71	71	0
77	trnC-GCA-rpoB	1045-1055	1091	0.00696325
78	rpoB	3204-3213	3213	0.00230961
79	rpoB-rpoC1	29	29	0
80	rpoC1 exon1	432	432	0.00109568
81	rpoC1 intron	702-715	719	0.00357211
82	rpoC1 exon2	1623	1623	0.00236188
83	rpoC1-rpoC2	187	187	0.00445633
84	rpoC2	4086-4107	4113	0.00303551
85	rpoC2-rps2	238-254	266	0.00423729
86	rps2	711	711	0.00130333
87	rps2-atpI	224-271	275	0.00688784
88	atpI	744	744	0.00215054
89	atpI-atpH	492-792	825	0.00724512
90	atpH	246	246	0.00387534
91	atpH-atpF	618-672	816	0.0108348
92	atpF	558-567	567	0.014123
93	atpF-atpA	71-76	76	0.00328639
94	atpA	1524-1527	1527	0.00213911
95	atpA-trnR-UCU	79-87	96	0.012827
96	trnR-UCU	72	72	0
97	trnR-UCU-trnG-UCC	159-179	179	0.0216204
98	3'-trnG-UCC	48	48	0
99	trnG-UCC intron	691-703	713	0.00339623
100	5'-trnG-UCC	23	23	0
101	trnG-UCC-trnS-GCU	557-693	726	0.00715937
102	trnS-GCU	87	87	0.00091954
103	trnS-GCU-psbI	185-201	206	0.00853261
104	psbI	111	111	0.000720721
105	psbI-psbK	313-321	325	0.00428725
106	psbK	186	186	0.000860215
107	psbK-trnQ-UUG	497-595	729	0.0103652
108	trnQ-UUG	72	72	0
109	trnQ-UUG-accD	769-1402	1479	0.0125905
110	accD	1350	1350	0.00557531
111	accD-psaI	488-513	568	0.00824786
112	psaI	105	105	0.0064127
113	psaI-ycf4	440-461	492	0.00628662
114	ycf4	564	564	0.00255319
115	ycf4-cemA	148-154	154	0.0072973
116	cemA	690	690	0.00447343
117	cemA-petA	209-212	212	0.00412238
118	petA	963	963	0.00113534
119	petA-psbJ	885-965	1035	0.00675772
120	psbJ	123	123	0.00124661
121	psbJ-psbL	133-134	134	0.00235589
122	psbL	117	117	0
123	psbL-psbF	22	22	0.00363636
124	psbF	120	120	0.00194444
125	psbF-psbE	9	9	0
126	psbE	252	252	0.000952381
127	psbE-petL	780-804	834	0.00592688
128	petL	96	96	0.00520833
129	petL-petG	174-178	185	0.00551587
130	petG	114	114	0
131	petG-trnW-CCA	139-143	143	0.0143405
132	trnW-CCA	74	74	0
133	trnW-CCA-trnP-UGG	186-189	189	0.00806452
134	trnP-UGG	74	74	0
135	trnP-UGG-psaJ	516-689	765	0.0101404
136	psaJ	129-135	135	0.00418605
137	psaJ-rpl33	480-493	520	0.00632258
138	rpl33	201	201	0.00192372
139	rpl33-rps18	237-295	353	0.0125472
140	rps18	333	333	0.00298298
141	rps18-rpl20	257-266	275	0.00447917
142	rpl20	360	360	0.00335185
143	rpl20-5'-rps12	700	700	0.00301905
144	5'-rps12 exon 1	114	114	0.00140351
145	5'-rps12-clpP	167-310	346	0.0424351
146	clpP exon2	225-231	231	0.00388148
147	clpP intron	611-741	851	0.0187671
148	clpP exon1	363	363	0.00475666
149	clpP-psbB	503-519	527	0.00834005
150	psbB	1527	1527	0.00154115
151	psbB-psbT	189-190	190	0.00613757
152	psbT	108	108	0
153	psbT-psbN	66	66	0.00575758
154	psbN	132	132	0
155	psbN-psbH	112-174	174	0.00208333
156	psbH	222	222	0.00168168
157	psbH-petB	135-141	144	0.00449383
158	petB exon1	6	6	0
159	petB intron	839-854	859	0.00445908
160	petB exon2	642	642	0.000809969
161	petB-petD	205	205	0.00331707
162	petD exon1	8	8	0
163	petD intron	705-716	716	0.00146041
164	petD exon2	475	475	0.00129123
165	petD-rpoA	212-224	224	0.00663446
166	rpoA	1002	1002	0.00196274
167	rpoA-rps11	69-74	74	0.0107246
168	rps11	417	417	0.00346123
169	rps11-rpl36	219-351	380	0.0118981
170	rpl36	114	114	0.00327485
171	rpl36-rps8	373-384	388	0.00713137
172	rps8	405	405	0.00130041
173	rps8-rpl14	353-434	452	0.0130286
174	rpl14	369	369	0.00124661
175	rpl14-rpl16	121-128	132	0.00463277
176	rpl16 exon2	399	399	0.0011863
177	rpl16 intron	986-1020	1080	0.00578591
178	rpl16 exon1	9	9	0
179	rpl16-rps3	149-155	155	0.00935123
180	rps3	657	657	0.00374429
181	rps3-rps19	153-163	167	0.00583878
182	rps19	279	279	0.00167264
183	rps19-rpl2	181-189	196	0.00338858
184	rpl2 exon2	434	434	0.00325653
185	rpl2 intron	699-721	721	0.00164751
186	rpl2 exon1	391	391	0.002711
187	rpl2-rpl23	20	20	0.004
188	rpl23	282	282	0.00111111
189	rpl23-trnI-CAU	448-912	1224	0.0181061
190	trnI-CAU	74	74	0
191	trnI-CAU-ycf2	79-200	200	0.0183122
192	ycf2	5751-5784	5784	0.00431693
193	ycf2-trnL-CAA	358-591	625	0.00879473
194	trnL-CAA	81	81	0.00197531
195	trnL-CAA-ndhB	538-584	598	0.00928129
196	ndhB exon2	762	762	0.00202975
197	ndhB intron	685-698	698	0.00342579
198	ndhB exon1	723	723	0.00325496
199	ndhB-rps7	311-320	320	0.00376906
200	rps7	468	468	0.00112536
201	rps7-3'-rps12	51	51	0
202	3'-rps12 exon	258-264	264	0.00268734
203	3'-rps12-trnV-GAC	1569-1679	1822	0.00592569
204	trnV-GAC	72	72	0.00111111
205	trnV-GAC-rrn16	241-256	256	0.0119691
206	rrn16	1498	1498	0.000155763
207	rrn16-trnI-GAU	278-305	313	0.0059707
208	5'-trnI-GAU	37	37	0
209	trnI-GAU intron	782-803	828	0.00191094
210	3'-trnI-GAU	35	35	0
211	trnI-GAU-trnA-UGC	69-70	70	0.00115942
212	5'-trnA-UGC	38	38	0
213	trnA-UGC intron	797	797	0.00149728
214	3'-trnA-UGC	35	35	0
215	trnA-UGC-rrn23	161	161	0.00521739
216	rrn23	2789	2789	0.000468507
217	rrn23-rrn4.5	98	98	0.0040136
218	rrn4.5	102-014	104	0
219	rrn4.5-rrn5	213-227	232	0.00818466
220	rrn5	121	121	0.00550964
221	rrn5-trnR-ACG	262-271	281	0.00892348
222	trnR-ACG	74	74	0
223	trnR-ACG-trnN-GUU	418-435	436	0.0106618
224	trnN-GUU	72	72	0
225	trnN-GUU-ycf1	364-513	532	0.00437751
226	ycf1	5016-5256	5340	0.00685319
227	ycf1-rps15	439-458	482	0.0102765
228	rps15	273	273	0.000854701
229	rps15-ndhH	98-99	99	0.00238095
230	ndhH	1182	1182	0.00128596
231	ndhH-ndhA	1	1	0
232	ndhA exon1	553	553	0.00155515
233	ndhA intron	1252-1267	1312	0.00402675
234	ndhA exon2	539-545	545	0.00168213
235	ndhA-ndhI	67-71	71	0.00238806
236	ndhI	489	489	0.000613497
237	ndhI-ndhG	375-426	495	0.0181175
238	ndhG	531	531	0.00172003
239	ndhG-ndhE	164-167	167	0.00186992
240	ndhE	306	306	0.00143791
241	ndhE-psaC	304-309	309	0.00383772
242	psaC	246	246	0.00127371
243	psaC-ndhD	125-130	130	0.00194444
244	ndhD	1497	1497	0.00247161
245	ndhD-ccsA	271-305	317	0.00929024
246	ccsA	966-972	972	0.00389234
247	ccsA-trnL-UAG	124-136	136	0.0044086
248	trnL-UAG	80	80	0
249	trnL-UAG-rpl32	543-704	790	0.00834437
250	rpl32	153	153	0.00344227
251	rpl32-ndhF	726-760	838	0.00783708
252	ndhF	2235	2235	0.00218494
253	ndhF-trnH-GUG	213-242	261	0.00439103
