# Supplementary material for: Comparative chloroplast genome analyses of Oxytropis DC. species: new insights into genome evolution and phylogenomic implications
Source: Front Plant Sci. 2025 Aug 28;16:1645582. doi: 10.3389/fpls.2025.1645582 (PMC12423452; doi:10.3389/fpls.2025.1645582)
Supplement: Supplementary file 1 [file DataSheet1.zip › Supplementary Material/Table S3-S4.xlsx]

## Sheet: Table S3
Table S3. Positively selected sites (*: P>95%; **: P>99%) detected in the Oxytropis chloroplast genomes in comparison of M0 vs. M3 under Naïve empirical Bayes (NEB) analysis. Amino acids refer to sequence of O. racemosa.
Gene	Positive selected sites	Pr value（ω>1）	Number of sites
matK	407 K/435 K/444 K/467 F/475 D/547 F/548 L/610 H/707 Q/745 V/838 C	0.970*/0.982*/0.981*/0.962*/0.969*/0.965*/0.969*/0.970*/0.979*/0.965*/0.977*	11
rbcL	891 D/907 A/913 P/958 S/1088 I/1089 F/1091 A/1125 A/1142 S/1217 I/1302 R/1303 E/1306 D/1307 V/1329 T/1331 V/1332 Y/1333 E/1338 L	0.980*/1.000**/0.983*/0.968*/0.999**/0.999**/1.000**/0.999**/1.000**/0.967*/0.999**/1.000**/ 0.971*/0.965*/ 0.972*/0.973*/0.984*/1.000**/0.982*	19
atpB	1346 T/1381 N/1474 S/1798 K	0.999**/0.960*/0.988*/0.971*	4
ndhC	2054 V/	0.974*	1
rps4	2615 E	1.000**	1
psaA	2842 I/3000 L/3008 S	0.964*/0.999**/0.968*	3
psaB	3739 E	0.982*	1
rps14	4413 Y	0.972*	1
psbC	4929 A/4941 V	1.000**/0.975*	2
psbD	5021 V	0.995**	1
psbM	5362 E	0.982*	1
rpoB	5439 I/5449 Q/5478 I/5657 M/5732 C/5748 T/5980 Y/6001 I/6087 H/6185 K/6186 A	0.965*/0.999**/0.967*/0.972*/0.977*/0.971*/0.974*/0.999**/0.999**/0.972*/0.979*	11
rpoC1	6744 Q/7104 E/7106 Y/7128 I	0.979*/0.988*/0.971*/0.966*	4
rpoC2	7579 T/7613 M/7679 F/7690 T/7695 F/7775 S/ 7826 I/7830 R/7982 N/8022 D/8070 R/8071 I/8079 I/8123 R/ 8130 -/8202 F/8231 L/8267 K/8465 A/8536 K/8537 L/ 8543 V/8546 F/8547 M	0.973*/0.972*/0.985*/1.000**/0.999**/0.969*/0.986*/1.000**/0.966*/0.996**/0.991**/0.985*/0.966*/0.976*/0.971*/0.984*/0.969*/0.982*/0.974*/0.971*/ 0.979*/0.988*/0.993**/0.972*	24
rps2	8570 D/8586 H/ 8670 T/8687 T/8721 Y/ 8729 T/8783 F	0.964*/0.999**/0.998**/0.987*/0.976*/ 0.971*/0.965*	7
atpI	9026 I	0.978*	1
atpF	9122 L/9249 Q/9257 Q/9265 G/9268 F/9271 L/9274 R/9280 T/9281 I/9282 D/9283 T/9287 M/9289 G/9292 N/9293 D/9295 K/9296 N/9297 -	0.983*/0.977*/1.000**/0.999**/0.999**/0.979*/0.986*/0.988*/0.985*/0.999**/0.999**/0.999**/0.998**/0.976*/0.983*/0.991**/0.987*/1.000**	18
atpA	9322 T/9357 D/ 9414 K	0.987*/0.975*/0.970*	3
accD	9913 Q/9917 N/9918 S/9919 D/9921 S/9923 S/9924 S/9932 R/9936 R/9937 N/9938 L/9940 S/9948 D/9952 K/9954 Y/9959 A/9963 N/9968 D/9977 P/10002 Y/10003 I/10004 Y/10035 Y/10041 V/10078 Y/10085 N/10088 D/10089 E/ 10090 -/10092 -/10094 -/10095 -/10096 -/10098 -/10099 -/10101 -/10102 -/10105 -/ 10106 -/10114 -/10120 T/10124 K/10128 I/10129 E/10143 V/10144 L/10156 Y/10190 F/10244 K/10253 K/10257 M/10305 R/…	0.979*/0.983*/0.969*/0.964*/0.975*/1.000**/0.993**/0.991**/0.991**/0.980*/0.991**/0.976*/0.964*/0.982*/0.973*/0.974*/0.983*/0.999**/0.982*/1.000**/0.968*/0.973*/0.989*/0.991**/0.973*/0.963*/1.000**/1.000**/1.000**/0.999**/0.998**/0.993**/0.988*/0.999**/0.993**/0.989*/0.991**/0.989*/1.000**/0.998**/1.000**/0.990*/0.969*/1.000**/1.000**/0.983*/0.973*/0.963*/0.999**/0.983*/0.974*/0.978*/0.989*/0.962…	56
psaI	10449 P	0.979*	1
ycf4	10532 S/10564 M/10616 R	0.986*/0.982*/ 0.978*	3
cemA	10673 I/10691 T/10745 R/10752 G/10768 F/10770 R/10881 V	0.969*/0.975*/0.978*/0.980*/0.999**/0.972*/ 0.974*	7
petA	10906 E/ 11071 Y/11109 N	0.999**/ 0.988*/0.981*	3
psbF	11318 S	0.975*	1
rpl33	11547 K/11549 V	0.982*/ 0.999**	2
rps18	11596 S/11601 L/11616 S/11634 Q/11670 V/11706 V/11726 V	0.976*/0.999**/0.990*/0.979*/0.999**/0.998**/0.999**	7
rpl20	11769 I/11788 S/11791 K/11803 D/11828 Q/11835 K/11836 L	0.966*/0.983*/0.974*/0.966*/0.999**/0.994**/0.999**	7
rps12	11906 Q/12015 P/12017 -	0.986*/0.999**/1.000**	3
clpP	12031 V/12036 E/12048 F/12059 V/12093 D/12128 V/12155 G/12158 V/12161 M/12197 L/12212 M/12215 D	1.000**/0.984*/0.964*/0.976*/1.000**/0.975*/1.000**/0.975*/0.971*/0.972*/0.972*/0.975*	12
psbB	12722 R/ 12724 A	0.976*/0.977*	2
psbT	12753 I	0.977*	1
rpoA	13367 V/13482 H/13488 L/13495 H/13509 V/13512 T/13521 P/13549 L	0.976*/0.971*/0.979*/0.985*/0.969*/0.973*/0.979*/0.984*	8
rps11	13613 K/13670 A/13680 M/13696 R/13701 L/13703 R	0.983*/1.000**/0.999**/0.979*/0.981*/0.984*	6
rpl36	13736 E	0.976*	1
rps8	13780 N/13781 R	0.964*/0.977*	2
rpl14	13951 E	0.977*	1
rpl16	14037 K/14124 S/14129 T/ 14135 I	0.975*/0.968*/0.999**/0.968*	4
rps3	14218 K/14221 I/14234 K/14236 L/14240 K/14304 I	0.971*/0.992**/0.982*/0.979*/1.000**/0.999**	6
rps19	14394 N/14417 T/14457 Y/14458 A	0.962*/0.976*/0.974*/0.988*	4
rpl2	14476 I/14487 Q/14498 Y/14585 E/14612 L	0.985*/0.978*/0.975*/0.973*/1.000**	5
rpl23	14743 K/14804 S	0.999**/0.977*	2
ycf2	14838 Q/14840 M/14841 H/14842 Q/14854 F/14864 L/14910 R/14952 T/14971 E/ 14993 R/14996 I/15010 H/15032 V/15042 N/15121 R/15145 S/15160 S/15268 Q/15274 M/15280 M/15312 V/15354 L/15360 N/15378 F/15401 M/15489 L/15505 Y/15514 N/15522 H/15573 T/ 15592 Q/15595 H/15599 F/15611 T/15615 I/15623 F/15660 F/15690 D/15692 F/15694 E/15715 H/15719 K/15742 L/15761 Q/15783 K/15790 F/15791 H/15819 V/15825 Y/15858…	1.000**/0.999**/0.970*/0.999**/0.977*/0.979*/0.985*/0.976*/0.972*/0.979*/0.999**/0.970*/0.970*/0.966*/0.976*/0.975*/0.967*/0.980*/0.972*/0.974*/0.979*/0.969*/0.966*/0.982*/0.980*/1.000**/0.972*/0.963*/0.999**/0.969*/0.978*/0.986*/0.966*/0.976*/0.999**/0.999**/0.999**/0.965*/0.977*/0.999**/1.000**/0.970*/0.972*/0.986*/0.967*/1.000**/0.999**/0.970*/0.968*/0.985*/0.974*/0.988*/0.984*/1.000**/0.984*/…	89
ndhB	16803 P/16814 L/16852 A/17149 L/17197 H/17262 F	0.973*/0.999**/0.989*/ 0.982*/0.970*/0.984*	6
rps7	17318 N/17335 Q/17345 E/17396 G	0.983*/1.000**/0.972*/0.988*	4
ycf1	17455 Y/17464 T/17495 W/17565 I/17579 F/17632 L/17663 L/17677 V/17679 I/17683 H/17690 V/17691 F/17693 S/17695 A/17702 E/17708 E/17712 E/17713 T/17716 N/17722 I/17736 E/17747 -/17748 D/17751 H/17757 K/17758 K/ 17760 Y/17763 -/17764 F/17766 K/17774 N/17775 L/17777 N/17797 N/17800 K/17804 V/17832 H/17854 Y/17888 K/17908 R/17929 -/17940 Y/18057 H/18061 N/18066 K/18073 S/18084 -/18085 S/18086 V/18087 …	0.976*/0.974*/1.000**/0.964*/0.965*/0.982*/0.980*/0.977*/0.964*/1.000**/1.000**/0.999**/1.000**/0.999**/0.984*/0.978*/0.975*/0.973*/1.000**/0.965*/0.973*/1.000**/0.999**/1.000**/0.990**/0.974*/1.000**/0.992**/0.983*/0.972*/0.962*/1.000**/0.976*/1.000**/0.999**/0.987*/0.999**/0.974*/0.975*/0.999**/0.979*/0.988*/0.968*/0.977*/0.973*/0.979*/0.994**/1.000**/0.974*/1.000**/1.000**/0.983*/0.980*/0.977*…	204
rps15	19410 R/19419 Q/19426 Q	0.986*/0.987*/0.978*	3
ndhH	19720 I	0.985*	1
ndhA	19856 I/19917 R	0.966*/0.978*	2
ndhG	20368 V	0.975*	1
ndhE	20609 S	0.975*	1
ndhD	21017 V/21059 S	0.974*/0.968*	2
ccsA	21375 I	0.965*	1
rpl32	21547 T/21553 A/21569 T	1.000**/0.980*/0.977*	3
ndhF	21600 L/21709 L/22071 H/22105 R/22112 Y/22187 T/22235 K/22242 D	0.978*/0.966*/0.972*/0.978*/0.999**/0.976*/0.982*/0.964*	8

## Sheet: Table S4
Table S4. Positively selected sites (*: P>95%; **: P>99%) detected in the Oxytropis chloroplast genomes in comparison of M1a vs. M2a under Bayes empirical Bayes (BEB) analysis. Amino acids refer to sequence of O. racemosa.
Gene	Positive selected sites	Pr value（ω>1）	Number of sites
rbcL	907 A/1091 A/1142 S/1333 E	0.954*/0.964*/0.967*/1.000**	4
rps4	2615 E	0.955*	1
psbC	4929 A	0.997**	1
atpF	9257 Q/9297 -	0.959*/0.955*	2
accD	9923 S/10088 D	0.992**/0.986*	2
clpP	12031 V/12093 D/12155 G	0.958*/0.992**/0.986*	3
rps3	14240 K	0.972*	1
ycf2	14838 Q/15715 H/15790 F/16074 R	0.976*/0.979*/0.982*/0.969*	4
ycf1	17690 V/17716 N/17751 H/17760 Y/17775 L/18085 S/18087 V/18088 Q/18111 S/18115 K/18120 Y/18136 F/18141 Q/18142 D/18145 I/18176 F/18329 T/18364 K/18366 K/18375 N/18376 V/18377 K/18489 Y/19050 D/19051 W/19075 Y/19103 R/19150 R/19155 T	0.997**/0.968*/0.987*/0.994**/0.951*/0.999**/0.976*/0.995**/0.987*/1.000**/0.994**/0.987*/0.979*/0.972*/0.995**/0.978*/0.998**/0.996**/0.956*/0.994**/1.000**/0.951*/0.980*/0.979*/0.995**/0.999**/0.956*/1.000**/0.991**	29
